# Supplementary material for: Use of the CONSIDER statement by eye health researchers when conducting and reporting research involving Indigenous peoples: an online survey
Source: Eye (Lond). 2024 Jan 9;38(11):2187–94. doi: 10.1038/s41433-023-02881-6 (PMC11269661; doi:10.1038/s41433-023-02881-6)
Supplement: Supplementary file 2 — Collected data on CONSIDER items [file 41433_2023_2881_MOESM2_ESM.xlsx]

## Sheet: Sheet1
	Past Reporting																		Perceived Relevance																		Future Intent
	G1	G2	G3	P4	R5	R6	R7	M8	M9	P10	P11	P12	C13	C14	A15	D16	D17		G1	G2	G3	P4	R5	R6	R7	M8	M9	P10	P11	P12	C13	C14	A15	D16	D17		G1	G2	G3	P4	R5	R6	R7	M8	M9	P10	P11	P12	C13
	1	1	1	2	3	4	3	2	2	2	2	2	3	2	4	3	2		4	3	4	4	4	4	4	4	4	4	4	4	4	4	4	4	4		4	3	4	4	4	4	4	4	4	3	4	4	4
	2	1	1	1	2	2	1	2	2	1	1	1	1	1	1	1	1		4	4	4	4	4	4	3	2	4	4	3	2	3	4	4	4	3		4	4	4	3	4	4	4	1	3	3	3	2	3
	2	2	2	2	3	2	2	3	2	2	1	1	2	2	1	2	2		4	4	4	4	4	4	4	4	4	4	4	4	4	4	4	4	4		4	4	4	4	4	4	4	4	4	4	4	4	4
	1	1	1	2	3	2	2	1	1	1	1	1	1	1	2	2	3		3	3	3	4	4	4	4	4	4	3	4	1	3	4	4	4	4		4	4	4	4	4	4	4	4	4	4	4	4	4
	1	1	1	2	1	2	2	2	2	1	1	1	1	1	2	2	2		2	2	2	4	2	4	3	4	4	2	3	3	3	3	4	4	4		3	3	3	4	3	4	3	3	4	3	3	3	3
	2	2	2	4	4	3	1	2	4	3	2	3	2	3	3	2	2		3	3	4	4	3	3	3	4	4	4	4	4	3	4	4	4	4		3	3	4	4	3	3	3	4	4	4	4	4	3
	2	1	1	2	1	1	1	4	2	2	2	1	1	1	1	1	1		4	4	4	4	4	4	4	4	4	4	4	1	4	4	4	4	4		4	4	4	4	1	4	4	1	1	4	4	1	4
	1	4	1	2	4	3	2	3	2	4	3	4	2	3	2	1	2		2	4	3	3	4	4	3	4	4	4	4	4	3	4	4	4	3		2	4	4	3	4	4	3	4	4	4	4	4	4
	3	3	4	3	4	2	2	4	4	4	3	4	3	1	4	4	2		4	3	4	3	4	3	2	4	4	4	3	4	3	2	4	4	3		4	3	4	3	4	4	4	4	4	4	4	4	4
	2	2	2	2	2	2	2	4	1	3	2	1	1	1	2	3	1		4	4	4	4	4	4	4	4	4	4	4	4	4	4	4	4	4		4	4	4	4	4	4	4	4	4	4	4	4	4
	1	4	1	2	4	4	4	4	2	4	2	4	1	4	2	4	4		3	4	3	4	4	4	4	4	4	4	4	4	4	4	4	4	4		3	4	3	4	4	4	4	4	4	4	4	4	4
	2	1	2	2	3	2	2	4	4	2	3	1	2	2	2	2	2		4	3	4	4	4	4	4	4	4	4	4	1	4	4	4	4	4		3	3	4	4	4	4	4	4	4	4	4	4	4
	4	4	1	4	4	1	4	3	1	1	1	4	3	1	1	4	4		4	4	4	4	4	4	4	4	4	4	4	4	4	4	4	4	4		4	4	4	4	4	4	4	4	4	4	4	4	4
	2	1	1	1	1	4	2	2	2	2	1	4	3	1	2	3	1		4	3	4	4	3	4	4	3	3	4	3	4	4	2	4	4	4		4	3	4	4	3	4	4	3	3	3	3	4	4
	2	2	2	4	4	2	4	4	4	4	4	4	2	3	4	3	4		4	3	4	4	4	4	4	4	4	4	4	4	4	4	4	4	4		4	3	4	4	4	4	4	4	4	4	4	4	4
	2	4	1	3	4	2	2	4	3	4	1	4	1	1	1	3	3		4	4	4	4	4	4	3	4	4	4	4	4	3	4	3	4	4		4	4	4	4	4	4	3	4	4	4	4	4	3
	1	1	1	1	1	1	1	1	1	1	1	1	1	1	1	1	1		4	3	4	4	4	4	3	3	4	4	3	3	3	3	4	4	3		4	4	4	4	4	4	3	4	4	4	4	4	4
	3	1	1	2	4	2	3	3	2	1	1	1	1	1	3	1	1		4	4	4	4	4	4	4	4	3	4	2	4	3	2	4	3	4		4	4	4	4	4	4	4	4	3	4	2	4	3
	1	3	1	3	4	4	3	2	2	4	1	1	1	1	3	2	1		3	3	3	3	4	4	3	3	3	4	3	4	3	3	4	3	3		3	4	3	3	4	4	3	3	2	4	4	4	3
	1	1	1	3	3	2	1	1	1	3	1	3	2	1	1	2	4		3	2	3	4	4	4	3	3	3	3	4	4	3	3	3	3	4		3	3	3	4	4	4	4	4	3	4	4	4	4
	3	2	2	2	1	1	2	3	1	4	1	1	1	2	2	3	2		4	4	3	4	4	4	3	3	4	4	3	4	3	3	4	4	3		4	4	4	4	4	4	4	4	4	4	4	4	4
	3	2	1	3	4	3	3	4	2	3	3	2	1	1	2	4	2		4	3	3	4	4	4	4	4	3	3	4	4	3	3	3	4	4		4	3	3	4	4	4	4	4	4	3	4	4	3
	4	3	3	3	4	4	2	4	1	1	3	3	3	4	4	3	4		4	4	4	3	3	3	4	4	3	4	4	4	3	4	4	4	4		4	4	4	4	3	4	4	3	3	4	4	4	4
	4	3	3	2	4	4	3	4	4	1	4	1	4	2	4	4	4		3	4	4	4	4	4	4	4	4	3	3	3	4	3	4	4	4		3	4	4	4	4	4	4	4	4	4	4	4	4
	4	4	2	4	3	1	2	2	4	4	2	4	1	3	2	4	4		4	4	3	4	3	3	3	3	4	4	1	4	3	2	4	4	4		4	4	3	4	3	3	4	3	4	4	3	4	3
	1	1	1	1	1	3	2	4	4	3	2	1	2	2	1	3	1		4	4	4	3	4	4	4	4	4	4	4	2	4	4	3	4	4		4	4	4	3	4	4	4	4	4	4	4	2	4
	2	1	1	4	2	3	2	2	1	1	1	1	1	2	2	2	1		4	4	4	4	4	4	4	4	4	4	4	4	3	4	4	3	4		4	4	4	4	4	4	4	4	4	4	4	4	4
	1	1	1	1	1	1	1	1	4	4	1	1	1	1	1	1	1		4	4	4	4	4	4	4	4	4	4	4	4	4	4	4	4	4		4	4	4	4	4	4	4	4	4	4	4	4	4
	2	3	2	2	2	2	3	2	2	2	2	2	2	3	3	2	2		4	4	3	4	4	4	4	4	4	4	4	4	4	4	4	4	4		4	4	3	4	4	3	4	4	3	3	4	3	4
	4	4	4	4	4	4	4	4	4	4	4	4	4	4	4	4	4		4	4	4	4	3	4	4	4	4	4	4	4	4	4	4	4	4		4	4	4	4	4	4	4	4	4	4	4	4	4
	2	1	1	2	1	1	2	2	3	3	2	1	2	2	2	2	2		4	4	4	4	4	4	4	4	4	4	4	4	4	4	4	4	4		4	4	4	4	4	4	4	4	4	4	4	4	4
	4	1	1	2	4	3	2	2	3	3	1	1	1	1	3	1	1		4	3	3	3	4	4	4	3	4	3	3	4	3	3	4	4	3		4	3	3	3	4	4	4	3	4	3	3	4	3
	1	1	1	1	1	1	1	1	1	1	1	1	1	1	1	1	1		4	4	4	4	4	4	4	4	4	4	4	4	4	4	4	4	4		4	4	4	4	4	4	4	4	4	4	4	4	4
	4	4	1	2	4	4	1	4	1	4	4	4	4	4	1	1	1		4	4	4	4	4	4	4	4	4	4	4	4	4	4	4	4	4		4	4	4	4	4	4	4	4	4	4	4	4	4
	2	4	1	4	4	4	2	4	3	3	4	1	3	1	4	4	4		4	4	4	4	4	4	4	4	4	4	4	4	4	4	4	4	4		4	4	4	4	4	4	4	4	4	4	4	4	4
	4	2	1	3	4	4	1	4	2	1	4	1	2	4	2	1	3		4	4	2	4	4	4	3	4	4	4	4	2	4	4	4	3	4		4	4	3	4	4	4	3	4	4	4	4	4	4
	1	2	2	2	2	3	1	3	3	2	2	1	4	2	3	3	3		3	3	4	3	4	3	3	3	3	3	3	4	4	3	3	3	3		1	4	4	3	4	3	3	3	3	3	3	4	4
	4	3	1	2	4	3	3	3	3	1	3	3	3	4	3	3	3		4	4	3	3	4	4	3	4	4	4	4	4	4	4	4	4	4		4	4	3	4	4	4	3	4	4	4	4	4	4
	1	1	1	3	3	3	2	3	2	1	2	1	1	1	3	3	2		3	3	3	4	4	4	3	3	3	2	3	1	3	3	4	4	4		3	3	3	4	4	4	3	4	4	3	4	3	4
Mean	2.23077	2.12821	1.48718	2.41026	2.87179	2.53846	2.12821	2.84615	2.35897	2.4359	2.05128	2.05128	1.92308	1.94872	2.28205	2.4359	2.25641		3.69231	3.5641	3.58974	3.79487	3.82051	3.87179	3.58974	3.71795	3.79487	3.74359	3.58974	3.46154	3.53846	3.53846	3.87179	3.84615	3.79487		3.66667	3.71795	3.71795	3.82051	3.79487	3.89744	3.74359	3.66667	3.69231	3.76923	3.79487	3.74359	3.76923
Standard error	1.15762	1.19603	0.823081	0.965673	1.23926	1.09655	0.922796	1.08914	1.11183	1.23106	1.09901	1.31687	1.0358	1.1227	1.0748	1.09532	1.16343		0.56911	0.598017	0.594623	0.409074	0.451419	0.338688	0.548584	0.510352	0.409074	0.548584	0.677377	1.02202	0.505035	0.682339	0.338688	0.365518	0.409074		0.662266	0.455881	0.455881	0.388776	0.570295	0.307355	0.442359	0.737468	0.655095	0.426833	0.469013	0.677377	0.426833
[truncated: 4 more columns]
